# Supplementary material for: Taxonomy and Phylogeny of the Dileptid Ciliate Genus Paradileptus (Protista: Ciliophora), With a Brief Review and Redescriptions of Two Species Isolated From a Wetland in Northern China
Source: Front Microbiol. 2021 Sep 21;12:709566. doi: 10.3389/fmicb.2021.709566 (PMC8490868; doi:10.3389/fmicb.2021.709566)
Supplement: Supplementary file 1 [file Table_1.XLSX]

## Sheet: first dataset
18S rDNA sequences that were used to generate tree of the free-living litostomateans (83 sequences)
Species	GB accession number
Pseudomonilicaryon brachyproboscis	KP868769
Rurikoplites alpinus	KP868770
Microdileptus microstoma	HM581676
Microdileptus breviproboscis	KP868768
Pseudomonilicaryon anguillula	KJ680551
Rurikoplites armatus	MF288145
Rurikoplites armatus	KP868772
Rurikoplites armatus	KP868771
Rurikoplites longitrichus	MF288146
Dimacrocaryon amphileptoides amphileptoides	KP868767
Dimacrocaryon amphileptoides amphileptoides	KP868766
Rimaleptus binucleatus	MF449476
Rimaleptus binucleatus	MF449475
Rimaleptus binucleatus	KJ680552
Dileptus terrenus	MG994993
Rimaleptus mucronatus	HM581675
Monomacrocaryon terrenus	HM581674
Paradileptus conicus	MZ147013
Paradileptus elephantinus	MZ147012
Dileptus margaritifer	DQ487195
Pelagodileptus trachelioides	AB558117
Pseudomonilicaryon fraterculum	HM581677
Monilicaryon monilatum	KJ680550
Apodileptus visscheri rhabdoplites	HM581678
Dileptus costaricanus	HM581679
Dileptus costaricanus	KP868765
Dileptus jonesi	MH822307
Dileptus sp.	AF029764
Dileptus jonesi	MF288144
Dileptus sp.	KM222100
Trachelius ovum	HM581673
Trachelius ovum	KJ680553
Trachelius ovum	KJ680554
Trachelius ovum	MF288147
Apotrachelius multinucleatus	MF288143
Monodinium balbianii	DQ487196
Didinium nasutum	U57771
Fuscheria terricola	JQ723965
Fuscheria sp.	JF263448
Enchelyodon sp.	U80313
Apertospathula oktemae	MG450793
Arcuospathidium sp.	JF263443
Arcuospathidium namibiense tristicha	JF263442
Cultellothrix coemeterii	KF733755
Apobryophyllum schmidingeri	KY556646
Bryophyllum sp.	KT246078
Balantidion pellucidum	JF263444
Lagynophrya acuminata	JQ723972
Spathidium foissneri	KF733756
Spathidium ascendens	KY556643
Epispathidium terricola	KT246083
Trachelophyllum brachypharynx	KJ680555
Spathidium rectitoratum	KY556644
Spathidium muscicola	KT246088
Arcuospathidium muscorum	KT246077
Protospathidium muscicola	JF263449
Enchelys megaspinata	KY556648
Acaryophrya sp.	KF733758
Foissnerides sp.	MF474340
Paraenchelys terricola	MG264147
Pseudoholophrya terricola	KT246085
Semispathidium sp.	JF263450
Apolitonotus lynni	MK736944
Litonotus gracilis	KT222269
Kentrophyllum strumosum	KM025126
Acineria incurvata	KP870180
Amphileptus spiculatus	KM025129
Loxophyllum caudatum	JN974453
Protolitonotus longus	KP870181
Lacrymaria marina	MF474343
Lacrymaria olor	MN030557
Phialina vertens	MF474348
Phialina clampi	MK056254
Chaenea vorax	MF474338
Chaenea mirabilis	KJ619457
Chaenea teres	EF486860
Trachelotractus entzi	FJ463745
Helicoprorodon maximus	KM222102
Nyctotherus ovalis	AY007454
Clevelandella panesthiae	KC139715
Metopus laminarius	KF607088
Metopus fuscus	KF607083
Brachonella pulchra	MH108621

## Sheet: second dataset
18S rDNA sequences that were used to generate tree focusing on the the subclass Rhynchostomatia (40 sequences)
Species	GB accession number
Pseudomonilicaryon brachyproboscis	KP868769
Rurikoplites alpinus	KP868770
Microdileptus microstoma	HM581676
Microdileptus breviproboscis	KP868768
Pseudomonilicaryon anguillula	KJ680551
Rurikoplites armatus	MF288145
Rurikoplites armatus	KP868772
Rurikoplites armatus	KP868771
Rurikoplites longitrichus	MF288146
Dimacrocaryon amphileptoides amphileptoides	KP868767
Dimacrocaryon amphileptoides amphileptoides	KP868766
Rimaleptus binucleatus	MF449476
Rimaleptus binucleatus	MF449475
Rimaleptus binucleatus	KJ680552
Dileptus terrenus	MG994993
Rimaleptus mucronatus	HM581675
Monomacrocaryon terrenus	HM581674
Paradileptus conicus	MZ147013
Paradileptus elephantinus	MZ147012
Dileptus margaritifer	DQ487195
Pseudomonilicaryon fraterculum	HM581677
Pelagodileptus trachelioides	AB558117
Apodileptus visscheri rhabdoplites	HM581678
Monilicaryon monilatum	KJ680550
Dileptus costaricanus	HM581679
Dileptus costaricanus	KP868765
Dileptus jonesi	MH822307
Dileptus sp.	AF029764
Dileptus jonesi	MF288144
Dileptus sp.	KM222100
Trachelius ovum	HM581673
Trachelius ovum	KJ680553
Trachelius ovum	KJ680554
Trachelius ovum	MF288147
Apotrachelius multinucleatus	MF288143
Balantidion pellucidum	JF263444
Spathidium ascendens	KY556643
Arcuospathidium sp.	JF263443
Spathidium muscicola	KT246088
Protospathidium muscicola	JF263449

## Sheet: third dataset
ITS1-5.8S-ITS2 sequences that were used to generate tree focusing on the the subclass Rhynchostomatia (31sequences)
Species	GB accession number
Pseudomonilicaryon brachyproboscis	KP868777
Microdileptus breviproboscis	KP868776
Dimacrocaryon amphileptoides amphileptoides	KP868775
Dimacrocaryon amphileptoides amphileptoides	KP868774
Rurikoplites longitrichus	MF288139
Pseudomonilicaryon anguillula	MF288136
Rurikoplites armatus	KP868778
Rurikoplites armatus	KP868779
Rurikoplites armatus	MF288138
Microdileptus microstoma	JX070866
Dileptus jonesi	MF288135
Dileptus costaricanus	KP868773
Dileptus costaricanus	JX070868
Paradileptus conicus	MZ574468
Paradileptus elephantinus	MZ574467
Apodileptus visscheri rhabdoplites	JX070869
Pseudomonilicaryon fraterculum	JX070867
Dileptus sp.	AB684405
Rimaleptus binucleatus	MF288137
Dileptus terrenus	JX070864
Rimaleptus mucronatus	JX070865
Trachelius ovum	MF288140
Trachelius ovum	JX070863
Trachelius ovum	MF288141
Trachelius ovum	MF288142
Apotrachelius multinucleatus	MF288134
Balantidion pellucidum	JX070880
Spathidium ascendens	KY556651
Spathidium muscicola	KT246097
Arcuospathidium sp.	JX070871
Protospathidium muscicola	JX070876

## Sheet: fourth dataset
The 18S and ITS-5.8S sequences that were concatenated into an alignment to generate the concatenated tree (60 sequences)
Species in 18S-ITS-5.8S rDNA	18S rDNA		ITS1-5.8S-ITS2
	Species	GB accession number	Species	GB accession number
Pseudomonilicaryon brachyproboscis	Pseudomonilicaryon brachyproboscis	KP868769	Pseudomonilicaryon brachyproboscis	KP868777
Microdileptus breviproboscis	Microdileptus breviproboscis	KP868768	Microdileptus breviproboscis	KP868776
Dimacrocaryon amphileptoides amphileptoides pop.1	Dimacrocaryon amphileptoides amphileptoides	KP868767	Dimacrocaryon amphileptoides amphileptoides	KP868775
Dimacrocaryon amphileptoides amphileptoides pop.2	Dimacrocaryon amphileptoides amphileptoides	KP868766	Dimacrocaryon amphileptoides amphileptoides	KP868774
Rurikoplites longitrichus	Rurikoplites longitrichus	MF288146	Rurikoplites longitrichus	MF288139
Pseudomonilicaryon anguillula	Pseudomonilicaryon anguillula	KJ680551	Pseudomonilicaryon anguillula	MF288136
Rurikoplites armatus pop.1	Rurikoplites armatus	KP868771	Rurikoplites armatus	KP868778
Rurikoplites armatus pop.2	Rurikoplites armatus	KP868772	Rurikoplites armatus	KP868779
Rurikoplites armatus pop.3	Rurikoplites armatus	MF288145	Rurikoplites armatus	MF288138
Microdileptus microstoma	Microdileptus microstoma	HM581676	Microdileptus microstoma	JX070866
Dileptus jonesi	Dileptus jonesi	MF288144	Dileptus jonesi	MF288135
Dileptus costaricanus pop.1	Dileptus costaricanus	KP868765	Dileptus costaricanus	KP868773
Dileptus costaricanus pop.2	Dileptus costaricanus	HM581679	Dileptus costaricanus	JX070868
Paradileptus conicus	Paradileptus conicus	MZ147013	Paradileptus conicus	MZ574468
Paradileptus elephantinus	Paradileptus elephantinus	MZ147012	Paradileptus elephantinus	MZ574467
Apodileptus visscheri rhabdoplites	Apodileptus visscheri rhabdoplites	HM581678	Apodileptus visscheri rhabdoplites	JX070869
Pseudomonilicaryon fraterculum	Pseudomonilicaryon fraterculum	HM581677	Pseudomonilicaryon fraterculum	JX070867
Rimaleptus binucleatus	Rimaleptus binucleatus	KJ680552	Rimaleptus binucleatus	MF288137
Dileptus terrenus	Dileptus terrenus	MG994993	Dileptus terrenus	JX070864
Rimaleptus mucronatus	Rimaleptus mucronatus	HM581675	Rimaleptus mucronatus	JX070865
Trachelius ovum pop.1	Trachelius ovum	KJ680553	Trachelius ovum	MF288140
Trachelius ovum pop.2	Trachelius ovum	HM581673	Trachelius ovum	JX070863
Trachelius ovum pop.3	Trachelius ovum	KJ680554	Trachelius ovum	MF288141
Trachelius ovum pop.4	Trachelius ovum	MF288147	Trachelius ovum	MF288142
Apotrachelius multinucleatus	Apotrachelius multinucleatus	MF288143	Apotrachelius multinucleatus	MF288134
Balantidion pellucidum	Balantidion pellucidum	JF263444	Balantidion pellucidum	JX070880
Spathidium ascendens	Spathidium ascendens	KY556643	Spathidium ascendens	KY556651
Spathidium muscicola	Spathidium muscicola	KT246088	Spathidium muscicola	KT246097
Arcuospathidium sp.	Arcuospathidium sp.	JF263443	Arcuospathidium sp.	JX070871
Protospathidium muscicola	Protospathidium muscicola	JF263449	Protospathidium muscicola	JX070876
